# Supplementary material for: Development of One-Step Non-Solvent Extraction and Sensitive UHPLC-MS/MS Method for Assessment of N-(n-Butyl) Thiophosphoric Triamide (NBPT) and N-(n-Butyl) Phosphoric Triamide (NBPTo) in Milk
Source: Molecules. 2021 May 13;26(10):2890. doi: 10.3390/molecules26102890 (PMC8153019; doi:10.3390/molecules26102890)
Supplement: Supplementary file 1 [file molecules-26-02890-s001.zip]

Archive with 1 entries (1 files):
- molecules-1201820-supplementary.pdf
